# Supplementary material for: Integrating Molecular Dynamics and Machine Learning for Solvation‐Guided Electrolyte Optimization in Lithium Metal Batteries
Source: Adv Sci (Weinh). 2025 Jun 30;12(36):e04997. doi: 10.1002/advs.202504997 (PMC12462972; doi:10.1002/advs.202504997)
Supplement: Supplementary file 2 — Supporting Information [file ADVS-12-e04997-s002.xlsx]

## Sheet: Sheet1
Supporting Information-2 for Integrating Molecular Dynamics and Machine Learning for Solvation-Guided Electrolyte Optimization in Lithium Metal Batteries Xiwang Chang a,c, Yang Yang b, Weiheng Xu b, Zhe Wang c, Wenhan Li c, Hongda Gao c, Dubin Huang c, Aijun Li b,*, Yaofeng Zhu a,* a School of Materials Science & Engineering, Zhejiang Sci-Tech University, Hangzhou 310018, Zhejiang, China. b Schoo…
serial number	Solution Series	Concentration (Designed according to spatial coordination theory)		Feature Name(The feature values were before nomalization)											Label1	Label2	Label3
		Li: O(mole ratio)	Corresponding Concentration	μ	Eb	cLi+	sO	aC	aO	aF	aN	F/O	sC	InOr	ACN	SCN	DLi+
1	LiFSI-DME	1:2	9.6316	1.71	-71.3632	9.6316	0.0769231	0	0.153846	0.0769231	0.0384615	0.333333	0.153846	2.75	3.86555	0.91351	9.57432e-09
2		1:3	6.42107	1.71	-71.3632	6.42107	0.0882353	0	0.117647	0.0588235	0.0294118	0.285714	0.176471	2	3.78054	1.19103	1.08453e-08
3		1:4	4.8158	1.71	-71.3632	4.8158	0.0952381	0	0.0952381	0.047619	0.0238095	0.25	0.190476	1.625	3.42317	1.41121	2e-08
4		1:5	3.85264	1.71	-71.3632	3.85264	0.1	0	0.08	0.04	0.02	0.222222	0.2	1.4	3.43269	1.50382	5.43333e-08
5		1:6	3.21053	1.71	-71.3632	3.21053	0.103448	0	0.0689655	0.0344828	0.0172414	0.2	0.206897	1.25	3.28679	1.63854	6.4e-08
6		1:8	2.4079	1.71	-71.3632	2.4079	0.108108	0	0.0540541	0.027027	0.0135135	0.166667	0.216216	1.0625	3.26125	1.67492	1.11833e-07
7		1:16	1.20395	1.71	-71.3632	1.20395	0.115942	0	0.0289855	0.0144928	0.00724638	0.1	0.231884	0.78125	3.04506	1.85553	7.51167e-07
8		1:32	0.601975	1.71	-71.3632	0.601975	0.120301	0	0.0150376	0.0075188	0.0037594	0.0555556	0.240602	0.640625	2.90113	2.01792	2.37667e-07
9	LiFSI-DMP	1:2	8.20933	1.2241	-76.6124	8.20933	0.0689655	0	0.137931	0.0689655	0.0344828	0.333333	0.172414	2.2	3.536	0.905	2.03998e-08
10		1:3	5.47289	1.2241	-76.6124	5.47289	0.0779221	0	0.103896	0.0519481	0.025974	0.285714	0.194805	1.6	3.162	1.19	1.15348e-08
11		1:4	4.10467	1.2241	-76.6124	4.10467	0.0833333	0	0.0833333	0.0416667	0.0208333	0.25	0.208333	1.3	2.953	1.345	5.72e-08
12		1:5	3.28373	1.2241	-76.6124	3.28373	0.0869565	0	0.0695652	0.0347826	0.0173913	0.222222	0.217391	1.12	2.731	1.523	1.616e-07
13		1:6	2.73644	1.2241	-76.6124	2.73644	0.0895522	0	0.0597015	0.0298507	0.0149254	0.2	0.223881	1	2.648	1.573	1.492e-07
14		1:7	2.34552	1.2241	-76.6124	2.34552	0.0915033	0	0.0522876	0.0261438	0.0130719	0.181818	0.228758	0.914286	2.602	1.654	1.856e-07
15		1:14	1.17276	1.2241	-76.6124	1.17276	0.0979021	0	0.027972	0.013986	0.00699301	0.111111	0.244755	0.657143	1.967	1.994	1.0908e-06
16		1:28	0.586381	1.2241	-76.6124	0.586381	0.101449	0	0.0144928	0.00724638	0.00362319	0.0625	0.253623	0.528571	1.772	2.352	3.3888e-06
17	LiFSI-DMB	1:2	7.12497	1.083	-78.8878	7.12497	0.0625	0	0.125	0.0625	0.03125	0.333333	0.1875	1.83333	3.74872	0.61139	5.81178e-09
18		1:3	4.74998	1.083	-78.8878	4.74998	0.0697674	0	0.0930233	0.0465116	0.0232558	0.285714	0.209302	1.33333	2.9075	0.83361	1.59707e-08
19		1:4	3.56248	1.083	-78.8878	3.56248	0.0740741	0	0.0740741	0.037037	0.0185185	0.25	0.222222	1.08333	2.35171	0.98464	2.5e-08
20		1:6	2.37499	1.083	-78.8878	2.37499	0.0789474	0	0.0526316	0.0263158	0.0131579	0.2	0.236842	0.833333	1.79962	1.13032	6.51667e-08
21		1:12	1.18749	1.083	-78.8878	1.18749	0.084507	0	0.028169	0.0140845	0.00704225	0.125	0.253521	0.583333	0.97271	1.20476	1.18e-07
22		1:24	0.593747	1.083	-78.8878	0.593747	0.0875912	0	0.0145985	0.00729927	0.00364964	0.0714286	0.262774	0.458333	0.49456	1.25565	4.19833e-07
23	LiFSI-DEE	1:2	7.12497	1.3	-80.6425	7.12497	0.0625	0	0.125	0.0625	0.03125	0.333333	0.1875	1.83333	3.58792	0.68842	1.2933e-08
24		1:3	4.74998	1.3	-80.6425	4.74998	0.0697674	0	0.0930233	0.0465116	0.0232558	0.285714	0.209302	1.33333	2.74494	0.88014	1.47474e-08
25		1:4	3.56248	1.3	-80.6425	3.56248	0.0740741	0	0.0740741	0.037037	0.0185185	0.25	0.222222	1.08333	2.32475	0.97143	3.36667e-08
26		1:6	2.37499	1.3	-80.6425	2.37499	0.0789474	0	0.0526316	0.0263158	0.0131579	0.2	0.236842	0.833333	1.90303	1.0828	9.41667e-08
27		1:12	1.18749	1.3	-80.6425	1.18749	0.084507	0	0.028169	0.0140845	0.00704225	0.125	0.253521	0.583333	1.01017	1.1627	2.645e-07
28		1:24	0.593747	1.3	-80.6425	0.593747	0.0875912	0	0.0145985	0.00729927	0.00364964	0.0714286	0.262774	0.458333	0.49862	1.29251	5.94833e-07
29	LiFSI-TREGDME	1:2	11.0645	2.45	-143.304	11.0645	0.08	0	0.16	0.08	0.04	0.333333	0.16	2.75	4.19091	0.52049	3.94642e-09
30		1:3	7.37632	2.45	-143.304	7.37632	0.0923077	0	0.123077	0.0615385	0.0307692	0.285714	0.184615	2	3.64738	0.70375	5.03568e-09
31		1:4	5.53224	2.45	-143.304	5.53224	0.1	0	0.1	0.05	0.025	0.25	0.2	1.625	3.38048	0.8123	6.9005e-09
32		1:6	3.68816	2.45	-143.304	3.68816	0.109091	0	0.0727273	0.0363636	0.0181818	0.2	0.218182	1.25	2.85153	0.99657	1.03337e-08
33		1:18	1.22939	2.45	-143.304	1.22939	0.124138	0	0.0275862	0.0137931	0.00689655	0.0909091	0.248276	0.75	1.4231	1.42454	6.88333e-08
34		1:36	0.614693	2.45	-143.304	0.614693	0.128571	0	0.0142857	0.00714286	0.00357143	0.05	0.257143	0.625	1.11706	1.52757	1.41333e-07
35	LiFSI-DPE	1:1	7.20319	1.32	-59.1985	7.20319	0.0322581	0	0.129032	0.0645161	0.0322581	0.4	0.193548	1.66667	3.89231	0.50608	4.62502e-09
36		1:2	3.60159	1.32	-59.1985	3.60159	0.0384615	0	0.0769231	0.0384615	0.0192308	0.333333	0.230769	0.916667	2.77456	0.72788	1.81667e-08
37		1:3	2.40106	1.32	-59.1985	2.40106	0.0410959	0	0.0547945	0.0273973	0.0136986	0.285714	0.246575	0.666667	2.07043	0.96469	4.73333e-08
38		1:4	1.8008	1.32	-59.1985	1.8008	0.0425532	0	0.0425532	0.0212766	0.0106383	0.25	0.255319	0.541667	1.25899	1.01086	1.05667e-07
39		1:6	1.20053	1.32	-59.1985	1.20053	0.0441176	0	0.0294118	0.0147059	0.00735294	0.2	0.264706	0.416667	1.05422	1.04964	1.76e-07
40		1:12	0.600266	1.32	-59.1985	0.600266	0.0458015	0	0.0152672	0.00763359	0.00381679	0.125	0.274809	0.291667	0.50699	1.06602	5.92667e-07
41	LiFSI-BME	1:2	12.0097	1.2747	-106.052	12.0097	0.0851064	0	0.170213	0.0851064	0.0425532	0.333333	0.148936	3.14286	3.9225	0.42517	2.17955e-09
42		1:3	8.00645	1.2747	-106.052	8.00645	0.0991736	0	0.132231	0.0661157	0.0330579	0.285714	0.173554	2.28571	3.63523	0.56012	5.06955e-09
43		1:4	6.00484	1.2747	-106.052	6.00484	0.108108	0	0.108108	0.0540541	0.027027	0.25	0.189189	1.85714	3.43663	0.67722	6.32047e-09
44		1:6	4.00322	1.2747	-106.052	4.00322	0.118812	0	0.0792079	0.039604	0.019802	0.2	0.207921	1.42857	3.31493	0.79786	4.55525e-09
45		1:20	1.20097	1.2747	-106.052	1.20097	0.137931	0	0.0275862	0.0137931	0.00689655	0.0833333	0.241379	0.828571	2.62081	1.30314	4.53333e-08
46		1:40	0.600484	1.2747	-106.052	0.600484	0.142857	0	0.0142857	0.00714286	0.00357143	0.0454545	0.25	0.7	2.07779	1.5999	7.66667e-08
47	LiTFSI-DME	1:3.4	5.66565	1.71	-71.3632	5.66565	0.0787037	0.0462963	0.0925926	0.138889	0.0231481	0.810811	0.157407	1.86364	2.21153	1.36923	1.98333e-08
48		1:4	4.8158	1.71	-71.3632	4.8158	0.0833333	0.0416667	0.0833333	0.125	0.0208333	0.75	0.166667	1.7	2.20294	1.40472	2.5e-08
49		1:5	3.85264	1.71	-71.3632	3.85264	0.0892857	0.0357143	0.0714286	0.107143	0.0178571	0.666667	0.178571	1.5	2.06498	1.60073	4.26667e-08
50		1:6	3.21053	1.71	-71.3632	3.21053	0.09375	0.03125	0.0625	0.09375	0.015625	0.6	0.1875	1.35714	1.97648	1.7027	7.06667e-08
51		1:7	2.75189	1.71	-71.3632	2.75189	0.0972222	0.0277778	0.0555556	0.0833333	0.0138889	0.545455	0.194444	1.25	1.93696	1.72527	1.08167e-07
52		1:8	2.4079	1.71	-71.3632	2.4079	0.1	0.025	0.05	0.075	0.0125	0.5	0.2	1.16667	1.90463	1.83056	1.70333e-07
53		1:16	1.20395	1.71	-71.3632	1.20395	0.111111	0.0138889	0.0277778	0.0416667	0.00694444	0.3	0.222222	0.852941	1.64061	2.06201	5.75e-07
54		1:32	0.601975	1.71	-71.3632	0.601975	0.117647	0.00735294	0.0147059	0.0220588	0.00367647	0.166667	0.235294	0.681818	1.40595	2.33138	9.655e-07
55	LiTFSI-DMP	1:2	8.20933	1.2241	-76.6124	8.20933	0.0571429	0.0571429	0.114286	0.171429	0.0285714	1	0.142857	2.14286	1.44336	1.0492	1.61235e-08
56		1:3	5.47289	1.2241	-76.6124	5.47289	0.0674157	0.0449438	0.0898876	0.134831	0.0224719	0.857143	0.168539	1.68421	1.11627	1.41393	1.91667e-08
57		1:4	4.10467	1.2241	-76.6124	4.10467	0.0740741	0.037037	0.0740741	0.111111	0.0185185	0.75	0.185185	1.41667	0.8665	1.66838	2.86667e-08
58		1:6	2.73644	1.2241	-76.6124	2.73644	0.0821918	0.0273973	0.0547945	0.0821918	0.0136986	0.6	0.205479	1.11765	0.51868	2.0234	1.52167e-07
59		1:14	1.17276	1.2241	-76.6124	1.17276	0.0939597	0.0134228	0.0268456	0.0402685	0.00671141	0.333333	0.234899	0.72973	0.24334	2.43826	6.97833e-07
60		1:28	0.586381	1.2241	-76.6124	0.586381	0.0992908	0.0070922	0.0141844	0.0212766	0.0035461	0.1875	0.248227	0.569444	0.24469	2.71697	1.446e-06
61	LiTFSI-DMB	1:2	7.12497	1.083	-78.8878	7.12497	0.0526316	0.0526316	0.105263	0.157895	0.0263158	1	0.157895	1.875	1.5626	0.84214	9.90937e-09
62		1:3	4.74998	1.083	-78.8878	4.74998	0.0612245	0.0408163	0.0816327	0.122449	0.0204082	0.857143	0.183673	1.45455	1.38498	1.06742	2.1e-08
63		1:4	3.56248	1.083	-78.8878	3.56248	0.0666667	0.0333333	0.0666667	0.1	0.0166667	0.75	0.2	1.21429	1.18676	1.21216	3.5e-08
64		1:6	2.37499	1.083	-78.8878	2.37499	0.0731707	0.0243902	0.0487805	0.0731707	0.0121951	0.6	0.219512	0.95	1.0592	1.40094	1.18e-07
65		1:12	1.18749	1.083	-78.8878	1.18749	0.0810811	0.0135135	0.027027	0.0405405	0.00675676	0.375	0.243243	0.657895	0.93018	1.58371	6.45833e-07
66		1:24	0.593747	1.083	-78.8878	0.593747	0.0857143	0.00714286	0.0142857	0.0214286	0.00357143	0.214286	0.257143	0.5	0.8728	2.18845	1.12483e-06
67	LiTFSI-DEE	1:2	7.12497	1.3	-80.6425	7.12497	0.0526316	0.0526316	0.105263	0.157895	0.0263158	1	0.157895	1.875	2.16944	0.60215	9.42798e-09
68		1:3	4.74998	1.3	-80.6425	4.74998	0.0612245	0.0408163	0.0816327	0.122449	0.0204082	0.857143	0.183673	1.45455	1.67624	0.78513	1.1708e-08
69		1:4	3.56248	1.3	-80.6425	3.56248	0.0666667	0.0333333	0.0666667	0.1	0.0166667	0.75	0.2	1.21429	1.36726	0.87029	1.76667e-08
70		1:6	2.37499	1.3	-80.6425	2.37499	0.0731707	0.0243902	0.0487805	0.0731707	0.0121951	0.6	0.219512	0.95	1.02581	0.99052	6.18333e-08
71		1:12	1.18749	1.3	-80.6425	1.18749	0.0810811	0.0135135	0.027027	0.0405405	0.00675676	0.375	0.243243	0.657895	0.55912	1.01256	1.60267e-06
72		1:24	0.593747	1.3	-80.6425	0.593747	0.0857143	0.00714286	0.0142857	0.0214286	0.00357143	0.214286	0.257143	0.5	0.268	1.03666	1.05358e-05
73	LiTFSI-TREGDME	1:2	11.0645	2.45	-143.304	11.0645	0.0645161	0.0645161	0.129032	0.193548	0.0322581	1	0.129032	2.5	1.54756	0.55529	3.58368e-09
74		1:3	7.37632	2.45	-143.304	7.37632	0.0779221	0.0519481	0.103896	0.155844	0.025974	0.857143	0.155844	2	1.22015	0.75182	1.29095e-08
75		1:4	5.53224	2.45	-143.304	5.53224	0.0869565	0.0434783	0.0869565	0.130435	0.0217391	0.75	0.173913	1.7	1.07711	0.85064	7.047e-09
76		1:6	3.68816	2.45	-143.304	3.68816	0.0983607	0.0327869	0.0655738	0.0983607	0.0163934	0.6	0.196721	1.35714	0.76699	1.00123	2.26667e-08
77		1:18	1.22939	2.45	-143.304	1.22939	0.119205	0.013245	0.0264901	0.0397351	0.00662252	0.272727	0.238411	0.815789	0.08045	1.32269	5.3e-08
78		1:36	0.614693	2.45	-143.304	0.614693	0.125874	0.00699301	0.013986	0.020979	0.0034965	0.15	0.251748	0.662162	0.05495	1.32887	2.30167e-07
79	LiTFSI-DPE	1:2	3.60159	1.32	-59.1985	3.60159	0.0344828	0.0344828	0.0689655	0.103448	0.0172414	1	0.206897	1.07143	1.62345	0.96619	1.5678e-08
80		1:3	2.40106	1.32	-59.1985	2.40106	0.0379747	0.0253165	0.0506329	0.0759494	0.0126582	0.857143	0.227848	0.8	1.42833	1.18684	6.75e-08
81		1:4	1.8008	1.32	-59.1985	1.8008	0.04	0.02	0.04	0.06	0.01	0.75	0.24	0.653846	1.35346	1.4107	1.25333e-07
82		1:5	1.44064	1.32	-59.1985	1.44064	0.0413223	0.0165289	0.0330579	0.0495868	0.00826446	0.666667	0.247934	0.5625	1.29979	1.46435	2.98167e-07
83		1:8	0.900398	1.32	-59.1985	0.900398	0.0434783	0.0108696	0.0217391	0.0326087	0.00543478	0.5	0.26087	0.42	1.21271	1.73725	7.82833e-07
84		1:12	0.600266	1.32	-59.1985	0.600266	0.0447761	0.00746269	0.0149254	0.0223881	0.00373134	0.375	0.268657	0.337838	1.07371	2.16049	1.1455e-06
85	LiDFOB-DME	1:2	9.6316	1.71	-71.3632	9.6316	0.0769231	0.0769231	0.153846	0.0769231	0	0.333333	0.153846	1.5	3.14849	1.04891	1.02898e-08
86		1:3	6.42107	1.71	-71.3632	6.42107	0.0882353	0.0588235	0.117647	0.0588235	0	0.285714	0.176471	1.25	2.75293	1.37956	1.75e-08
87		1:4	4.8158	1.71	-71.3632	4.8158	0.0952381	0.047619	0.0952381	0.047619	0	0.25	0.190476	1.1	2.51744	1.6531	6.65e-08
88		1:5	3.85264	1.71	-71.3632	3.85264	0.1	0.04	0.08	0.04	0	0.222222	0.2	1	2.38617	1.82491	7.75e-08
89		1:6	3.21053	1.71	-71.3632	3.21053	0.103448	0.0344828	0.0689655	0.0344828	0	0.2	0.206897	0.928571	2.19728	2.01926	1.76333e-07
90		1:7	2.4079	1.71	-71.3632	2.4079	0.108108	0.027027	0.0540541	0.027027	0	0.166667	0.216216	0.833333	2.10184	2.10144	2.24e-07
91		1:16	1.20395	1.71	-71.3632	1.20395	0.115942	0.0144928	0.0289855	0.0144928	0	0.1	0.231884	0.676471	1.89981	2.36309	7.35167e-07
92		1:32	0.601975	1.71	-71.3632	0.601975	0.120301	0.0075188	0.0150376	0.0075188	0	0.0555556	0.240602	0.590909	1.84972	2.1627	1.67783e-06
93	LiDFOB-DMP	1:2	8.20939	1.2241	-76.6124	8.20939	0.0689653	0.0689658	0.137932	0.0689658	0	0.333334	0.172413	1.28572	2.68306	1.02417	3.46667e-08
94		1:3	5.47289	1.2241	-76.6124	5.47289	0.0779221	0.0519481	0.103896	0.0519481	0	0.285714	0.194805	1.05263	2.19424	1.37133	1.21167e-07
95		1:4	4.10467	1.2241	-76.6124	4.10467	0.0833333	0.0416667	0.0833333	0.0416667	0	0.25	0.208333	0.916667	1.71419	1.65353	2.46e-07
96		1:6	2.73644	1.2241	-76.6124	2.73644	0.0895522	0.0298507	0.0597015	0.0298507	0	0.2	0.223881	0.764706	1.4184	1.88432	7.16167e-07
97		1:14	1.17276	1.2241	-76.6124	1.17276	0.0979021	0.013986	0.027972	0.013986	0	0.111111	0.244755	0.567568	0.957	2.35143	3.15417e-06
98		1:28	0.586381	1.2241	-76.6124	0.586381	0.101449	0.00724638	0.0144928	0.00724638	0	0.0625	0.253623	0.486111	0.96235	2.62871	6.6995e-06
99	LiDFOB-DMB	1:2	7.12497	1.083	-78.8878	7.12497	0.0625	0.0625	0.125	0.0625	0	0.333333	0.1875	1.125	3.13026	0.7312	8.03687e-09
100		1:3	4.74998	1.083	-78.8878	4.74998	0.0697674	0.0465116	0.0930233	0.0465116	0	0.285714	0.209302	0.909091	2.84972	0.90983	2.11667e-08
101		1:4	3.56248	1.083	-78.8878	3.56248	0.0740741	0.037037	0.0740741	0.037037	0	0.25	0.222222	0.785714	2.82096	0.90262	5.95e-08
102		1:6	2.37499	1.083	-78.8878	2.37499	0.0789474	0.0263158	0.0526316	0.0263158	0	0.2	0.236842	0.65	2.65948	0.97797	1.34833e-07
103		1:12	1.18749	1.083	-78.8878	1.18749	0.084507	0.0140845	0.028169	0.0140845	0	0.125	0.253521	0.5	2.5437	2.04878	1.72833e-07
104		1:24	0.593747	1.083	-78.8878	0.593747	0.0875912	0.00729927	0.0145985	0.00729927	0	0.0714286	0.262774	0.418919	2.28793	1.52368	1.34967e-06
105	LiDFOB-DEE	1:2	7.12497	1.3	-80.6425	7.12497	0.0625	0.0625	0.125	0.0625	0	0.333333	0.1875	1.125	2.74592	0.79462	1.75e-08
106		1:3	4.74998	1.3	-80.6425	4.74998	0.0697674	0.0465116	0.0930233	0.0465116	0	0.285714	0.209302	0.909091	2.32149	1.02887	3.85e-08
107		1:4	3.56248	1.3	-80.6425	3.56248	0.0740741	0.037037	0.0740741	0.037037	0	0.25	0.222222	0.785714	2.10688	1.0923	4.85e-08
108		1:6	2.37499	1.3	-80.6425	2.37499	0.0789474	0.0263158	0.0526316	0.0263158	0	0.2	0.236842	0.65	1.60656	1.34768	1.62833e-07
109		1:12	1.18749	1.3	-80.6425	1.18749	0.084507	0.0140845	0.028169	0.0140845	0	0.125	0.253521	0.5	1.48998	1.6121	5.185e-07
110		1:24	0.593747	1.3	-80.6425	0.593747	0.0875912	0.00729927	0.0145985	0.00729927	0	0.0714286	0.262774	0.418919	1.11035	2.22733	7.41167e-07
111	LiDFOB-TREGDME	1:2	11.0645	2.45	-143.304	11.0645	0.08	0.08	0.16	0.08	0	0.333333	0.16	1.5	3.61536	0.6725	8.51825e-09
112		1:3	7.37632	2.45	-143.304	7.37632	0.0923077	0.0615385	0.123077	0.0615385	0	0.285714	0.184615	1.25	2.4944	3.2597	5.51267e-09
113		1:4	5.53224	2.45	-143.304	5.53224	0.1	0.05	0.1	0.05	0	0.25	0.2	1.1	2.85898	1.04892	6.6957e-09
114		1:6	3.68816	2.45	-143.304	3.68816	0.109091	0.0363636	0.0727273	0.0363636	0	0.2	0.218182	0.928571	2.2344	1.27763	1.66635e-08
115		1:18	1.22939	2.45	-143.304	1.22939	0.124138	0.0137931	0.0275862	0.0137931	0	0.0909091	0.248276	0.657895	0.64919	1.75281	9.91667e-08
116		1:36	0.614693	2.45	-143.304	0.614693	0.128571	0.00714286	0.0142857	0.00714286	0	0.05	0.257143	0.581081	0.14007	1.76206	2.19667e-07
117	LiDFOB-DPE	1:1	7.20319	1.32	-59.1985	7.20319	0.0322581	0.0645161	0.129032	0.0645161	0	0.4	0.193548	1	3.56743	0.44508	1.94208e-09
118		1:2	3.60159	1.32	-59.1985	3.60159	0.0384615	0.0384615	0.0769231	0.0384615	0	0.333333	0.230769	0.642857	3.16613	0.67274	1.62819e-08
119		1:6	1.20053	1.32	-59.1985	1.20053	0.0441176	0.0147059	0.0294118	0.0147059	0	0.2	0.264706	0.342105	3.05149	0.78596	2.545e-07
120		1:12	0.600266	1.32	-59.1985	0.600266	0.0458015	0.00763359	0.0152672	0.00763359	0	0.125	0.274809	0.256757	2.8508	0.85251	3.905e-07
121	LiTFA-DME	1:2	9.6316	1.71	-71.3632	9.6316	0.08	0.04	0.12	0.12	0	0.6	0.16	1.8	3.26742	0.96425	1.06507e-08
122		1:3	6.42107	1.71	-71.3632	6.42107	0.0909091	0.030303	0.0909091	0.0909091	0	0.5	0.181818	1.42857	3.07268	1.15671	4.7e-08
123		1:4	4.8158	1.71	-71.3632	4.8158	0.097561	0.0243902	0.0731707	0.0731707	0	0.428571	0.195122	1.22222	2.93728	1.2843	6.46667e-08
124		1:6	3.21053	1.71	-71.3632	3.21053	0.105263	0.0175439	0.0526316	0.0526316	0	0.333333	0.210526	1	2.8031	1.42079	2.63333e-07
125		1:16	1.20395	1.71	-71.3632	1.20395	0.116788	0.00729927	0.0218978	0.0218978	0	0.157895	0.233577	0.69697	2.67905	1.8285	6.41667e-07
126		1:32	0.601975	1.71	-71.3632	0.601975	0.120755	0.00377358	0.0113208	0.0113208	0	0.0857143	0.241509	0.6	2.93986	1.57662	2.68667e-06
127	LiTFA-DMP	1:2	8.20933	1.2241	-76.6124	8.20933	0.0714286	0.0357143	0.107143	0.107143	0	0.6	0.178571	1.5	3.09952	0.91044	8.1782e-09
128		1:3	5.47289	1.2241	-76.6124	5.47289	0.08	0.0266667	0.08	0.08	0	0.5	0.2	1.17647	2.64594	1.13128	2.95e-08
129		1:4	4.10467	1.2241	-76.6124	4.10467	0.0851064	0.0212766	0.0638298	0.0638298	0	0.428571	0.212766	1	2.39796	1.31469	3.43333e-08
130		1:6	2.73644	1.2241	-76.6124	2.73644	0.0909091	0.0151515	0.0454545	0.0454545	0	0.333333	0.227273	0.8125	2.26363	1.45596	1.25e-07
131		1:14	1.17276	1.2241	-76.6124	1.17276	0.0985915	0.00704225	0.0211268	0.0211268	0	0.176471	0.246479	0.583333	1.82989	1.87691	5.12667e-07
132		1:28	0.586381	1.2241	-76.6124	0.586381	0.101818	0.00363636	0.0109091	0.0109091	0	0.0967742	0.254545	0.492958	1.77046	1.99305	1.90367e-06
133	LiTFA-BME	1:2	12.0097	1.2747	-106.052	12.0097	0.0888889	0.0444444	0.133333	0.133333	0	0.6	0.155556	2	3.49192	0.4911	3.72485e-09
134		1:3	8.00645	1.2747	-106.052	8.00645	0.102564	0.034188	0.102564	0.102564	0	0.5	0.179487	1.6	3.26961	0.59579	5.04978e-09
135		1:4	6.00484	1.2747	-106.052	6.00484	0.111111	0.0277778	0.0833333	0.0833333	0	0.428571	0.194444	1.375	3.04033	0.68933	6.64325e-09
136		1:6	4.00322	1.2747	-106.052	4.00322	0.121212	0.020202	0.0606061	0.0606061	0	0.333333	0.212121	1.13043	2.76539	0.87949	1.76667e-08
137		1:20	1.20097	1.2747	-106.052	1.20097	0.138889	0.00694444	0.0208333	0.0208333	0	0.130435	0.243056	0.75	2.07744	1.26693	1.06833e-07
138		1:40	0.600484	1.2747	-106.052	0.600484	0.143369	0.00358423	0.0107527	0.0107527	0	0.0697674	0.250896	0.661972	1.88162	1.39907	1.90333e-07
139	LiNFSA-DME	1:2	9.6316	1.71	-71.3632	9.6316	0.0571429	0.114286	0.0857143	0.257143	0	1.8	0.114286	1.875	1.45793	1.05707	1.64152e-08
140		1:3	6.42107	1.71	-71.3632	6.42107	0.0697674	0.0930233	0.0697674	0.209302	0	1.5	0.139535	1.6	1.28765	1.34647	4.3e-08
141		1:4	4.8158	1.71	-71.3632	4.8158	0.0784314	0.0784314	0.0588235	0.176471	0	1.28571	0.156863	1.41667	1.21964	1.52355	9.71667e-08
142		1:6	3.21053	1.71	-71.3632	3.21053	0.0895522	0.0597015	0.0447761	0.134328	0	1	0.179104	1.1875	1.16443	1.70445	2.74333e-07
143		1:16	1.20395	1.71	-71.3632	1.20395	0.108844	0.0272109	0.0204082	0.0612245	0	0.473684	0.217687	0.805556	1.01895	2.15003	1.843e-06
144		1:32	0.601975	1.71	-71.3632	0.601975	0.116364	0.0145455	0.0109091	0.0327273	0	0.257143	0.232727	0.661765	0.94434	2.18414	2.22967e-06
145	LiNFSA-DMP	1:2	8.20933	1.2241	-76.6124	8.20933	0.0526316	0.105263	0.0789474	0.236842	0	1.8	0.131579	1.66667	1.39926	0.90594	1.41399e-08
146		1:3	5.47289	1.2241	-76.6124	5.47289	0.0631579	0.0842105	0.0631579	0.189474	0	1.5	0.157895	1.3913	1.20524	1.1985	2.05e-08
147		1:4	4.10467	1.2241	-76.6124	4.10467	0.0701754	0.0701754	0.0526316	0.157895	0	1.28571	0.175439	1.21429	1.0896	1.36918	5.51667e-08
148		1:6	2.73644	1.2241	-76.6124	2.73644	0.0789474	0.0526316	0.0394737	0.118421	0	1	0.197368	1	0.91534	1.62777	1.36333e-07
149		1:14	1.17276	1.2241	-76.6124	1.17276	0.0921053	0.0263158	0.0197368	0.0592105	0	0.529412	0.230263	0.692308	0.79847	1.98744	4.785e-07
150		1:28	0.586381	1.2241	-76.6124	0.586381	0.0982456	0.0140351	0.0105263	0.0315789	0	0.290323	0.245614	0.554054	0.65121	2.22972	1.29783e-06
151	LiNFSA-DPE	1:1	7.20319	1.32	-59.1985	7.20319	0.025	0.1	0.075	0.225	0	2.25	0.15	1.4	1.72395	0.65136	1.64723e-08
152		1:2	3.60159	1.32	-59.1985	3.60159	0.0327869	0.0655738	0.0491803	0.147541	0	1.8	0.196721	0.9375	1.48446	1.01394	4.2e-08
153		1:3	2.40106	1.32	-59.1985	2.40106	0.0365854	0.0487805	0.0365854	0.109756	0	1.5	0.219512	0.727273	1.40537	1.22876	1.70833e-07
154		1:5	1.8008	1.32	-59.1985	1.44064	0.0403226	0.0322581	0.0241935	0.0725806	0	1.125	0.241935	0.529412	1.39085	1.3386	1.89e-07
155		1:6	1.20053	1.32	-59.1985	1.20053	0.0413793	0.0275862	0.0206897	0.062069	0	1	0.248276	0.475	1.3949	1.48329	6.96667e-07
156		1:12	0.600266	1.32	-59.1985	0.600266	0.0442804	0.0147601	0.0110701	0.0332103	0	0.6	0.265683	0.328947	1.35972	1.67169	1.54617e-06
157	LiNFSA-BME	1:3	8.00645	1.2747	-106.052	8.00645	0.0764331	0.101911	0.0764331	0.229299	0	1.5	0.133758	1.72973	1.61611	0.77307	5.06955e-09
158		1:6	4.00322	1.2747	-106.052	4.00322	0.10084	0.0672269	0.0504202	0.151261	0	1	0.176471	1.31034	1.40171	1.08061	4.55525e-09
159		1:20	1.20097	1.2747	-106.052	1.20097	0.12987	0.025974	0.0194805	0.0584416	0	0.391304	0.227273	0.846154	1.06718	1.56624	4.53333e-08
160		1:40	0.600484	1.2747	-106.052	0.600484	0.138408	0.0138408	0.0103806	0.0311419	0	0.209302	0.242215	0.716216	0.97647	1.68721	7.66667e-08
161	LiTFSI-DOL	1:2	7.15443	1.19	-39.1972	7.15443	0.105263	0.0526316	0.105263	0.157895	0.0263158	0.75	0.157895	2.125	2.21413	1.58194	8.33468e-09
162		1:3	4.76962	1.19	-39.1972	4.76962	0.122449	0.0408163	0.0816327	0.122449	0.0204082	0.6	0.183673	1.72727	2.23764	1.85043	2.33333e-08
163		1:4	3.57721	1.19	-39.1972	3.57721	0.133333	0.0333333	0.0666667	0.1	0.0166667	0.5	0.2	1.5	2.221	2.00077	5.58333e-08
164		1:6	2.38481	1.19	-39.1972	2.38481	0.146341	0.0243902	0.0487805	0.0731707	0.0121951	0.375	0.219512	1.25	2.20939	2.08671	9.21667e-08
165		1:12	1.1924	1.19	-39.1972	1.1924	0.162162	0.0135135	0.027027	0.0405405	0.00675676	0.214286	0.243243	0.973684	2.07115	2.46508	6.43167e-07
166		1:24	0.596202	1.19	-39.1972	0.596202	0.171429	0.00714286	0.0142857	0.0214286	0.00357143	0.115385	0.257143	0.824324	1.92252	2.53069	1.8895e-06
